# Supplementary material for: An 18-Month Prospective Evaluation of a Novel Hyaluronic Acid Filler (YYS 720) for 3-Dimensional Nasal and Chin Augmentation
Source: Aesthet Surg J Open Forum. 2026 Jul 14;8:ojag146. doi: 10.1093/asjof/ojag146 (PMC13426315; doi:10.1093/asjof/ojag146)
Supplement: ojag146_Supplementary_Data [file ojag146_supplementary_data.zip]

Archive with 14 entries (14 files):
- Supplementary Figure Legends.docx
- Supplementary Figure S1_A.tiff
- Supplementary Figure S1_B.tiff
- Supplementary Table S1.docx
- Supplementary Table S10.docx
- Supplementary Table S11.docx
- Supplementary Table S2.docx
- Supplementary Table S3.docx
- Supplementary Table S4.docx
- Supplementary Table S5.docx
- Supplementary Table S6.docx
- Supplementary Table S7.docx
- Supplementary Table S8.docx
- Supplementary Table S9.docx
